# Supplementary material for: SaccharomycesIDentifier, SID: strain-level analysis of Saccharomyces cerevisiae populations by using microsatellite meta-patterns
Source: Sci Rep. 2017 Nov 10;7:15343. doi: 10.1038/s41598-017-15729-3 (PMC5681646; doi:10.1038/s41598-017-15729-3)
Supplement: Supplementary file 2 — Supplementary Table S4 [file 41598_2017_15729_MOESM2_ESM.xls]

## Sheet: reference_dataset
strainName	isolation source	Country	region	ref	c3	c4	c5	c6	c8	c11	scaat	scaat3	scaat5	Y267c	ykl172	ypl9
114	laboratory				118	NA	NA	104	139	190	NA	247	NA	272	123	302
115	laboratory				118	NA	NA	104	136, 145	190	NA	244	NA	272	123, 126	302
180	laboratory				115, 118	NA	NA	104	NA	NA	NA	244	NA	NA	NA	305
1014	grape	Italy	Tuscany		118	246	135	102, 104	136, 139, 145	190	213	247	156, 166	272	123	302
01_MF	mouse faeces	Italy			109	300, 303	117, 125	102, 110	139	188, 214	201, 248	250	159, 162	302, 308	120, 123	275, 287
02_MF	mouse faeces	Italy			115, 118	249, 252	115	100, 104	142	188, 192	207	256	162	260, 278	123	254, 278
03_MF	mouse faeces	Italy			115, 118	249, 252	115	100, 104	136, 142	188, 192	207	256	162	278	123	254, 278
08_MF	mouse faeces	Italy			115, 118	NA	142	188, 192	249, 252	123	NA	207	NA	278	NA	162
1014_105AA_G	grape	Italy	Tuscany		118	NA	NA	104	NA	NA	NA	244	NA	272	123	NA
1014_AA_11	grape	Italy	Tuscany		117	NA	NA	104	NA	NA	NA	245	NA	271	123	301
1014_AA_12	grape	Italy	Tuscany		117	NA	132	105	139	190	NA	NA	NA	271	123	302
1014_F	grape	Italy	Tuscany		118	246	133	NA	139	NA	213	247	159	272	117, 120, 123	NA
1014/04_AAG	grape	Italy	Tuscany		118	246	133	102, 104	139	190	183, 213	247	156, 159	272	123	302
1014AA_2p	grape	Italy	Tuscany		118	246	135	102, 104	139	190	213	247	156	272	123	302
1014AA_3G	grape	Italy	Tuscany		117	246	132	102,104	139	189	213	247	159	271	123	302
1014xBR206_II_zigote_3x1	grape	Italy	Tuscany		115	246	135, 169	94	139	190	183, 213	247	156	292	123	296
1014xBR95_III_zigote	grape	Italy	Tuscany		118	246	133, 135	96, 102, 106	139	190	183, 213	247	156, 159	272	123	NA
1014xBR95_IV_zigote	grape	Italy	Tuscany		118	246	135	104	139	190	216	247	156	272	123	302
114-3C_BR114-3C_FF-FL	isolated from vineyard, crossed in lab				271	NA	133	94, 106	139	190	159	NA	214	118	123	302
115-2B_2004	isolated from vineyard, crossed in lab	Italy			115	NA	133	100, 102	139	190	213	247	NA	320	123	254
119-10/1 FF-FL					115	246	NA	102,104	139,145	190	213	247	159	278	123	278,302
12_MF	mouse faeces	Italy			118	243, 246	135	102, 106	139	188, 192	183	247	159	272	123	302
125/1_FF-FL	laboratory				115	NA	127	110	133	214	NA	NA	162	308	123	275
13_MF	mouse faeces	Italy			118	243, 246	133	102, 106	139	188, 192	183	247	159	272	123	302
142-3A					117	NA	132	105	139	189	NA	NA	153	271	123	302
278604X	clinic	UK	Newcastle	Liti_et_al.2009	289	NA	113	102	133	190	162	NA	184	103	126	263
291-1	NA				100	NA	NA	88	NA	NA	NA	268	NA	292	126	299
322134S	clinic	UK	Newcastle	Liti_et_al.2009	103	NA	NA	100	136, 154	NA	NA	262	NA	289	NA	263
378604X	clinic	UK	Newcastle	Liti_et_al.2009	289	NA	113	102	133	190	162	NA	184	103	126	263
3x2_zigote	laboratory				115	246	131	100, 102	139	NA	183, 213	247	156	278	123	299
421_Lou	grape				115	246, 255	137	100, 102	133, 139	190, 214	177, 207	305	159, 166	320	123	299
421-_1A_Low	grape				115	246	131	102	133	190	177	305	159	278	123	254
95G	NA				118, 115	246	133	94	139	190	183, 213	247	156, 159	272, 292	123	296
95p					117	246	132,134	102,104	139		213	247	159	271	123	301
95x1014-1A_AA+	laboratory				271	NA	135	106	139	190	156	NA	211	118	123	302
95x1014-1D	laboratory				118	246	137	102, 104	139	190	183	247	156	278	123	254
Ace_100	laboratory				118	246, 255	133	102, 104	133, 136	190	177, 230	247	NA	272	123	302
Ace_100-_1B	laboratory				277	NA	133	NA	136	190	159	NA	178	115	123	NA
Ace_100-_1C	laboratory				115	246	135	102	133, 136	190	230	305	159	320	123	299
Ace_100-_1D	laboratory				118	255	133	102, 104	136	190	230	247	162, 166	272	123	302
Ace_100-_2A	laboratory				115	246	133	102	133	190	230	NA	159	323	123	299
Ace_100-_2C	laboratory				115	NA	NA	102	136	190	NA	253	NA	278	NA	254
Ace_100-2D	laboratory				115	246	133	102	133	190	177	305	162	278	123	299
ALDGD_(123_E3)	laboratory				115	234	127, 133	102, 104	124	204	233	268	166	NA	126	302, 305
AR50	NA				115	252	147, 149	102	142	190	210	274	162	308	123	305
AR60	NA				115	252	151	102	142	190	210	274	162	308	123	305
AR8-1/1	NA				115	NA	NA	104	136	198	NA	247	NA	320	123	251
AR8-1/2	NA				295, 342	NA	117	106	142, 145	188, 202	159, 162	NA	175, 199	94, 109	120, 123	287, 305
AR9-3	NA				109	NA	NA	90	121	188	NA	253	NA	233	132	251
aSPO_BRPI	NA				118	309	151	90	124	216	213	241	156	275	123	299
B1_NIHS	NA				115	NA	NA	94	124	204	NA	232	NA	292	126	296
B2_NIHS					115	234	169	94	124	204	230,233	268	166	292	126	296
BB_1533	grape	Portugal			330	NA	157	104	136	190	156	NA	NA	121	123	218
BB_2140	grape	Portugal			130	NA	133	NA	139	216	NA	NA	159	338	123	NA
BB_2142	grape	Portugal			118, 121	NA	NA	90, 106	NA	NA	NA	302, 311	NA	266	132, 144	266, 284
BB_2148	grape	Portugal			115, 121	NA	NA	102	136, 142	190, 212	NA	241	NA	289, 317	123	299, 305
BB_2158	grape	Portugal			115	255	129, 137	102	148	200	171	247	159	266, 278	123	305
BB_2254	grape	Portugal			315	NA	131	102	142	220	159	NA	169	115	123	305
BC187	wine	USA	Napa Valley	Liti_et_al.2009	309	NA	133	110	142	212	159	NA	184	115, 130	123	302
BL10	fermentation	Tajikistan	Yaghonob valley		106, 115	243, 252	119	92, 106, 126	124, 127, 133	188, 216	198, 227, 259	271	162	257, 332	126, 129	218
BL11	fermentation	Tajikistan	Yaghonob valley		109, 121, 145	315, 337	129, 149, 163	96	118, 127, 133	186, 198	230	241, 277	162, 172	305, 326	123	263, 311
BL9	fermentation	Tajikistan	Yaghonob valley		106, 115	243, 249	121	106, 126	124, 127, 133	188, 216	198, 230, 259	271	162	257, 332	126, 219	218
BM_2230	grape	Portugal			NA	NA	NA	104	127	176	NA	262	NA	NA	NA	242
BR1_ex_colonia	isolated from vineyard, crossed in lab				115	NA	131	100, 102	121, 136	190	NA	244	169	278	147	302
BR1_ex_zigote	isolated from vineyard, crossed in lab				109	NA	NA	90	121	190	NA	NA	NA	323	147	266
BR114-5D_FF-FL	isolated from vineyard, crossed in lab				115	246	133	94	139, 145	190	213	247	159	292	123	296
BR114A_ex_37deg	isolated from vineyard, crossed in lab				118	NA	131	106	136	190	NA	NA	159	272	123	302
BR114A-1A_35A	isolated from vineyard, crossed in lab				271	NA	133	106	139	190	159	NA	211	118	123	302
BR115-2B_(5)_ex_37deg	isolated from vineyard, crossed in lab				118	NA	NA	NA	136, 145	190	NA	244	NA	272	123	NA
BR11572_FF-FL	isolated from vineyard, crossed in lab				118	NA	NA	104	NA	NA	NA	247	NA	272	123	302
BR116-1C_FF-FL	isolated from vineyard, crossed in lab				115, 118	246	115	100, 102, 104	139	190	213	244, 247	159	272, 278	123	299, 302
BR118-2A_FF-FL	isolated from vineyard, crossed in lab				118	NA	113	106	139	190	NA	NA	162	272	123	302
BR119-1D	isolated from vineyard, crossed in lab				115, 108	246	133	96, 106	139	190	213	247	159	272	123	NA
BR11A-10	isolated from vineyard, crossed in lab				109	246	131	100, 102	139	190	213	247	159	272	123	299
BR120	isolated from vineyard, crossed in lab				115	246	NA	102, 104	139	190	213	247	159	278	123	278, 302
BR121	isolated from vineyard, crossed in lab				117	246	132	102,104	139	190	213	247	159	271	123	302
BR125	isolated from vineyard, crossed in lab				117	255	131,133	104	139	189	182,212	247	156	271	123	302
BR126	isolated from vineyard, crossed in lab				118	255	133	102, 104	139	216	177	308	159	272	123	302
BR132	isolated from vineyard, crossed in lab				100, 112	NA	123	88, 90	139	200	156	NA	166	300, 311	123	248
BR33-1B_FF-FL	isolated from vineyard, crossed in lab				115, 118	NA	135, 169	94, 104	136, 145	NA	NA	NA	NA	292	123, 126	296, 302
BRR_3A-1C	isolated from vineyard, crossed in lab				118	NA	NA	104	136, 139, 145	190	NA	247	NA	269	NA	302
BT_2151	grape	Portugal			309	NA	133	104	136	220	159	NA	NA	115	123	302
BT_2334	grape	Portugal			130	NA	NA	104	139	202, 216	NA	247, 250	NA	308, 338	NA	254, 305
BT_2339	grape	Portugal			277	NA	175	102	139	218	162	NA	NA	130	123	278
BT_2347	grape	Portugal			115	NA	NA	NA	136, 145	184	NA	247	NA	278	123	NA
BT_2435	grape	Portugal			336	NA	131	110	142	206	NA	NA	NA	121	123	305
BT_2437	grape	Portugal			277, 336	NA	131	NA	133, 142	206, 214	159, 162	NA	NA	115, 121	123	299, 305
BT_2439	grape	Portugal			274	NA	113	116	127	184	165	NA	178	103	114	248
BT2240_46A	grape	Portugal			339	NA	131	106	139	218	159	NA	NA	130	123	305
BT2240_46B	grape	Portugal			130	NA	NA	104	NA	NA	NA	247	NA	341	123	305
BTR_2130	grape	Portugal			280	NA	141	108	145	214	159	NA	211	115	123	302
BTR_2430	grape	Portugal			274	NA	113	104	127	184	162	NA	187	103	120	NA
Buc1_198_25D	insect intestine	Italy		Stefanini et al 2012	115	255	135	102	136	190	227, 230	247	162	323	123	299
Buc1_198_30D	insect intestine	Italy		Stefanini et al 2012	112	255	113	96, 98	136	190	230	247	162	308	123	254
BY4741_ALR1	laboratory				115	234	167	94	124	204	233	268	166	320	126	296
C_1_II	human feces	Italy			115	261, 264	165, 185	106	136, 145	192, 210	186, 210	247	162, 166	115, 278	NA	278, 302
C_1_III	human feces	Italy			115	261, 264	165, 187	106	145	190, 208	186, 210	247	166	115, 278	123	278, 302
C_1_IV	human feces	Italy			115	261, 264	165, 185	106	136, 145	190, 210	186, 210	247	166	115, 278	123	278, 302
C_1_V	human feces	Italy			115	264	165, 187	106	136, 145	190, 210	186, 210	247	166	115, 278	NA	278, 302
C_2_I	human feces	Italy			115	261, 264	165, 185	106	136, 145	190, 210	186, 210	247	166	124, 278	123	278, 302
C_2_II	human feces	Italy			115	261, 264	167, 187	106	136, 145	192, 210	186, 210	244, 247	166	118, 278	123	278, 302
C_2_III	human feces	Italy			115, 118	261, 264	165, 185	106	136, 145	190, 210	186, 210	247	166	115, 278	138	278, 302
C_2_V	human feces	Italy			115	264	165, 185	106	NA	190, 210	186, 210	247	162, 166	115, 278	123	278, 302
C_2_VI	human feces	Italy			112, 118	264	165, 185	106	136, 145	192, 212	186	247	166	115, 278	123	278, 287
C_2_VII	human feces	Italy			112, 115	261, 264	165, 185	106	136, 145	190, 208	186, 210	247	162, 166	115, 278	NA	278, 302
C_5_I	human feces	Italy			115	264, 270	165, 187	106	136, 145	190, 210	186, 210	247	166	115, 278	123	278, 302
C_5_III	human feces	Italy			115, 118	261, 264	165, 185	106	136, 145	192, 210	185, 210	247	166	115, 284	123	281, 305
C_5_IV	human feces	Italy			115	261, 264	167, 187	106	136, 145	190, 210	186, 210	247	166	118, 278	123	278, 302
C_5_V	human feces	Italy			115	NA	165, 185	106	136, 145	190, 210	186, 210	247	166	115, 278	123	278, 302
C_5_VI	human feces	Italy			115	264	167, 187	106	136, 145	190, 210	186, 210	247	166	115, 278	NA	278, 302
C_5_VII	human feces	Italy			115	264	165, 187	106	136, 145	190	186, 210	247	166	118, 278	NA	NA
C_6_III	human feces	Italy			115	264	165, 187	106	NA	190	186, 210	247	162, 166	115, 278	NA	278, 302
C_6_IV	human feces	Italy			115	264	167, 187	106	136, 145	190, 210	186, 210	247	162, 166	118, 278	120, 123	278, 302
C_6_V	human feces	Italy			115	264	165, 185	106	136, 145	190, 210	NA	247	166	115, 278	120, 123	278, 302
C_II	human feces	Italy			115	264	167, 187	106	136, 145	190, 210	186, 210	247	162, 166	115, 278	123	278, 302
C1_I	human feces	Italy			115	261, 264	165, 185	106	136, 145	192, 210	186, 210	244, 247	166	115, 278	114, 126	278, 302
C1_NIHS	NA				115	234	167, 171	94	124	206	233	268	166	292	126	NA
C2_NIHS	NA				115	234	171	94	124	204	233	268	166	292	126	296
CH_30-7	NA				115	237	183	102	136	190	227, 233	247	156	278	123	299
CL2	fermentation	Tajikistan	Yaghonob valley		109, 121	312	129, 145, 151	96	118, 127, 133	180, 186	227, 233	241, 271	162, 166, 169	323	123	263, 311
CL3	fermentation	Tajikistan	Yaghonob valley		106, 115, 121	240, 249	119	92, 106, 126	124, 127, 133	188, 216	198, 227, 259	271	162	332	126	218, 311
CL4	fermentation	Tajikistan	Yaghonob valley		106, 115, 121	240, 249	119	92, 106, 126	124, 127, 133	188, 216	198, 230, 259	271	162	332	126, 129	218, 314
CLIB_189_Orange					118	NA	NA	NA	136,146	190	NA	NA	NA	NA	NA	NA
CLIB_189_White	wine				115, 121	NA	NA	94, 100, 106	133, 136, 139, 142, 145	NA	NA	NA	156	NA	NA	NA
CLIB_533	wine				109, 115	NA	135	100, 102	136, 145	NA	NA	NA	NA	278	123	305, 308
CPT2_141_40A	insect intestine	Italy		Stefanini et al 2012	115	NA	NA	NA	136	190	NA	NA	159	284	123	266, 302
CPT2_141_40C	insect intestine	Italy		Stefanini et al 2012	NA	NA	113	NA	136, 145	NA	NA	NA	NA	118	123	272
CTY_1	NA				118	246	133	104	139	204	230, 233	268	166	292	126	302
CTY_10	NA				118	234	167	104	124	204	233	268	166	292	126	302
CTY_16	NA				115, 118	234	167	94	124, 139	206	233	268	166	292	126	296
CTY_17	NA				115, 118	234	133, 167	94	124, 139	204	233	268	166	292	126	296, 302
CTY_2	NA				115	234	133	104	139	206	227, 233	247	166	272	126	302
CTY_20	NA				118	246	135	94	124	190	183	268	159	292	123	296
CTY_21	NA				115	234	169	104	124	204	233	268	166	272	126	302
CTY_23	NA				115, 118	234, 246	135, 169	94	124	190, 204	183, 233	265, 268	159, 166	292	123, 126	296
CTY_24	NA				127	234	151, 153	96, 98	124	204	233	268	166	295	126	251
CTY_25	NA				115, 118	234, 246	135, 167	96	124, 139	204	183, 233	247, 268	159, 166	292	126	296, 302
CTY_3	NA				115	234	135, 167	94, 104	124, 139	204	233	247, 268	166	272, 292	126	296, 302
CTY_4	NA				115	234	135, 169	94, 104	124, 139	204	233	247, 268	166	272, 292	126	296, 302
CTY_5	NA				115, 118	234, 246	133, 135, 167	94, 104	124, 139	204	230, 233	265, 268	166	292	126	296, 302
CTY_6	NA				118	234, 246	133	102, 104	124, 139	206	233	268	166	272	126	302
CTY_7	NA				118	234	167	94	139	204	233	268	166	292	126	296
CTY_8	NA				118	234	133	94	139	204	230, 233	268	166	292	126	302
CTY18	NA				115	222, 234, 246	135, 167	100, 102	125, 129	206	233	268	166	278	126	299
CTY19	NA				103	234	141	86, 88	124	186, 206	180, 233	268	NA	254	126, 144	NA
DBVPG1106	grape	Australia		Liti_et_al.2009	115	NA	141	106	142	212	NA	NA	159	284	123	314
DBVPG1373	soil	the Netherlands		Liti_et_al.2009	103	NA	NA	100	139	190	NA	262	NA	289	126	263
DBVPG1788	soil	Finland	Turky	Liti_et_al.2009	103	NA	NA	86	157	190	NA	302	NA	254	126	302
DBVPG1853	fermentation	Ethiopia		Liti_et_al.2009	103	NA	NA	NA	136, 145	190	NA	262	NA	289	126	NA
DBVPG6044	fermentation	West Africa		Liti_et_al.2009	118	NA	135	102, 104	136, 145	NA	NA	NA	159	272	126	302
DBVPG6765	unknown			Liti_et_al.2009	103	NA	NA	102	133, 136, 145	190	NA	262	NA	289	126	263
DL3	fermentation	Tajikistan	Yaghonob valley		106, 115, 121	249	119	92, 106, 126	124, 127, 133	188, 216	198, 227, 262	271	162	257, 329	126	218, 314
DL7	fermentation	Tajikistan	Yaghonob valley		109	246	137, 155	116, 120	133, 145, 166	240, 248, 294	177	362, 365	162, 169	326, 338	123, 126	269, 314
E4_80_35A	insect intestine	Italy		Stefanini et al 2012	292	NA	113	90	124	204	153	NA	202	100	126	299
E4_80_35D	insect intestine	Italy		Stefanini et al 2012	100	NA	113	90	124	202	NA	NA	159	292	126	299
EM93	rotting fig	USA	California	Mortimer et al.	115	NA	NA	102, 104	NA	NA	NA	232	NA	292, 344	114, 126	296
F31X_104_25D	insect intestine	Italy		Stefanini et al 2012	100	NA	NA	88	124	202	NA	271	NA	292	126	299
F31X_104_35C	insect intestine	Italy		Stefanini et al 2012	100	NA	NA	NA	124	202	NA	268	NA	292	126	NA
F31X_104_45D	insect intestine	Italy		Stefanini et al 2012	100	270	113	88, 90	124	204	204	229	NA	292	126	299
F31X_104_50D	insect intestine	Italy		Stefanini et al 2012	118	270	133	102, 104	124	202	204	229	153	272	126	302
F5-2	NA				309	NA	NA	104	139	220	159	NA	202	118	123	272
FLUC_3	mouse faeces	Italy			115, 118	261, 264	165, 187	106	136, 145	190	186, 210	244, 247	162, 166	115, 284	NA	218
Fph3	grape	Italy			121	243	115	102	136	212	227	262	162	278	123	305
Fph3_3A	grape	Italy			121	243	115	102	136	214	227	262	159, 162	278	123	305
GDH3D_(101_AG)	NA				109	234	113	90	124	204	233	268	166	323	126	263
H21AA10	NA				94	NA	115	90, 106	136, 145	204	201	253	159	266, 275	123	269, 299
HS	human feces	Italy			115, 124	246, 261	165, 185	90, 100	136, 139	NA	174, 230	232, 271	159, 181	115, 284	123	284, 296
K11	sake	Japan		Liti_et_al.2009	103	NA	NA	100	133	190	NA	262	NA	289	NA	263
L1374	wine	Chile	Cauquenes	Liti_et_al.2009	268	NA	133	104	133	222	159	NA	169	115	123	299
L1528	wine	Chile	Cauquenes	Liti_et_al.2009	277	NA	137	106	145	190	156	NA	202	115	123	299
LITIS_	NA				118	NA	133, 135	102, 104	136, 145	NA	NA	NA	159	272	123, 126	302
LITIS_ 2	NA				NA	NA	113	86	NA	180, 198	153	NA	169	103	123, 126	257
M12_num648	grape	Italy			118	246	131	106	133	212	230	247	159	272	123	302
M12_num655	grape	Italy			118	246	137	100, 102	133	212	230	247	156	287	144	278
M28_A8_YCP_Bank	grape	Italy			117	246	132,134	102, 104	139	189	182	247	159	271	123	302
M28_2B	grape	Italy			118	246	135	104	139	190	183	247	159	272	123	302
M28_2C	grape	Italy			NA	NA	135	106	139	190	159	NA	181	118	123	302
M28_3B	grape	Italy			115	NA	NA	102	133	190	NA	244	NA	278	NA	254
M28_A3	grape	Italy			115	246	133, 147	100, 102	139	190	183	247	159	278	123	254, 305
M28_D2	grape	Italy			118	NA	NA	104	NA	NA	NA	244	NA	272	132	302
M28_num650	grape	Italy			94, 118	246	113, 143	100, 102	139	192	183	247	159, 166	NA	123	275, 305
M28_num657	grape	Italy			115, 118	246	135, 169	94, 104	139	190	183	247	159	272	123	296, 302
M57_num652	grape	Italy			115	246	115	100, 102	139	214	227	247	156	278	144	299
M57_num659	grape	Italy			115	246	137	100, 102	139	214	230	265	156	278	144	299
NCYC361	beer	Ireland		Liti_et_al.2009	253, 277, 289	NA	113	88, 104	NA	190	162	NA	187	103	123, 126	257, 266
NCYC6044					118	NA	135	102,104	136,145	NA	NA	NA	159	272	126	302
NHY_1189	beer				118	234, 246	135	102, 104	124	192, 206	183, 233	NA	159, 166	272	123, 126	302
NHY_1191	beer				115	234, 246	127, 141	100, 102	124, 139	190, 204	NA	247, 268	159	272, 292	123, 126	278, 299
NHY_1192	beer				115, 118	234, 246	167	94, 104	124, 139	190, 204	183, 233	247, 268	159, 166	272, 292	123, 126	296, 302
OBRF2/6					117	246	131	104	139	189	213	247	159	271	123	302
Reg1b_145_25B	insect intestine	Italy		Stefanini et al 2012	115	NA	NA	102	136	190	NA	253	NA	320	117, 123	NA
Reg1b_145_25C	insect intestine	Italy		Stefanini et al 2012	115	NA	137	104	136	190	NA	NA	162	320	123	299
Reg1b_145_25D	insect intestine	Italy		Stefanini et al 2012	321	NA	137	104	136	184, 190	162	NA	NA	115	117, 123	299
Reg1b_145_35A	insect intestine	Italy		Stefanini et al 2012	115	NA	NA	102	NA	NA	NA	253	NA	320	123	299
Reg1b_145_50A	insect intestine	Italy		Stefanini et al 2012	100	255	113	88, 90	136, 142	190	230	247	162	292	123	299
RVS-1	laboratory				118, 118	246	133	102	139	190	213	244, 247	159	272, 278	123	254
S._bayanus_(661X662)	laboratory				121	NA	133, 159	100, 102	136, 145	NA	NA	NA	NA	278	123	302, 305
S._Bayanus_num661_	laboratory				115	246	133, 137	100, 102	139	190	213	247	159	278, 323	123	254, 299
S._Bayanus_num662	laboratory				118	NA	133	102, 104	136, 145	190	NA	NA	NA	272	123	302
S._cerevisiae_X_S._bayanus	laboratory				118	234	133	102, 104	124	206	233	268	162, 166	272	126	302
S.c_ex_vino_MC	wine				118	NA	NA	100	145	214	NA	250	NA	320	NA	290
S288c_AA1	laboratory				292	NA	167	96	124	204	165	NA	232	115	NA	296
Sacch_bayanus_6075_Zambonelli	wine				327	NA	115, 133	NA	133, 139	190	162	NA	181	115, 118	123	NA
Sacch_bayanus_L318_Zambonelli	wine				118	252	135	102, 104	139	218, 220	256	NA	162	272	123	302
Saccharom._Calabrone	insect intestine	Italy	Tuscany	Stefanini et al 2012	115	234	NA	88, 96, 106	136, 145	NA	NA	NA	NA	NA	123, 126	NA
Sauvignon1	wine				100, 106	306	117, 161	104, 112	133	190	204, 207	NA	159, 166	287, 323	120	305
Sauvignon2	wine				103	306	119, 161	110	133	190	204, 207	247	159, 166	287, 323	120	305, 311
Sc379	laboratory				115	234	127	102, 104	124	188	233	268	187	292	126	302
Sg_10	wine	Italy	Tuscany		118, 121	237	115, 151	90, 104	136	190	233	247	156	266, 275	123	269, 299
Sg_60_4-8-99	wine	Italy	Tuscany		115	237, 243	115	102	136	190, 198	230, 233	247	156	278	123	299
SG_U3	grape	Italy	Tuscany		118	255	129	94, 96	139	222	224, 227	268	153	353	120	305
SG66	wine	Italy	Tuscany		115	NA	NA	102	133, 139	190, 214	NA	244, 253	NA	275	123	254, 305
SGU_109	grape	Italy	Tuscany		118	249	133	102, 104	136, 142	190	230, 256	247	156	272	123, 144	302
SGU_110	grape	Italy	Tuscany		115, 118	NA	135, 169	96, 106	136, 145	190	NA	247	159, 166	272, 292	123, 126	302
SGU_113	grape	Italy	Tuscany		115	237, 243	163, 165, 169	94	136	190, 198	233	247	156	292	123	296
SGU_114	grape	Italy	Tuscany		115	243	181	102	136	190, 198	233	247	156	278	123	299
SGU_21-A	grape	Italy	Tuscany		115	246	141	102	136	214	183	277	159	289	123	299
SGU_26	grape	Italy	Tuscany		100	312	113	88, 90	124	196	210	229	153	289	123	299
SGU_296	grape	Italy	Tuscany		115	249, 255	133, 147	102	133, 139	190	177, 207	305	159, 162	278	123	257, 305
SGU_3-1	grape	Italy	Tuscany		286, 353	NA	113, 131	110	139	190	153	NA	NA	118	NA	305
SGU_304	grape	Italy	Tuscany		109	246, 255	115, 131	102	133, 145	214	216, 230	265	159, 162	289	123	299, 302
SGU_309	grape	Italy	Tuscany		109, 115	243, 261	155	104	136, 145	194	186, 204	265	162	383	123	299, 302
SGU_313	grape	Italy	Tuscany		115	225, 255	115	100, 102	136, 139	196, 214	183, 216	277	156	278	123	302
SGU_317	grape	Italy	Tuscany		115	243, 258	131, 149	90, 110	133	232, 238	207	271	166	278, 289	123	296, 305
SGU_327	grape	Italy	Tuscany		109	246	115	104	145	214	213	247	159	323	123	302
SGU_344	grape	Italy	Tuscany		115	246	131	100	139	190	192	265	156	347	123	308
SGU_350	grape	Italy	Tuscany		115	243, 261	155, 167	102, 104	136, 145	194, 210	186, 204	247	162	383	123	299, 302
SGU_361	grape	Italy	Tuscany		115	NA	151	100, 102	124, 136	194	192	232	NA	278	132	290, 314
SGU_368	grape	Italy	Tuscany		115	237	143	100	133	216	186, 227	271, 277	159	278	123	296
SGU_376	grape	Italy	Tuscany		121	243	113, 125	104	136	210, 222	180, 230	247, 250	156, 139	289	123	305, 308
SGU_383	grape	Italy	Tuscany		115	255	131, 163	102	136, 142	198, 214	183, 224	271, 274	169	292, 323	123, 138	251, 278
SGU_392	grape	Italy	Tuscany		109	246	115	102	145	212	213	NA	159	323	123	302
SGU_399	grape	Italy	Tuscany		115	255, 258	167, 171	94	136, 145	190, 210	219	262, 277	162	292	123	296
SGU_405	grape	Italy	Tuscany		115	237, 243	115	102	136	190, 198	236	247	156	278	123	299
SGU_406	grape	Italy	Tuscany		118	225	135	102	136	190	186	259	159	287	123	278
SGU_407	grape	Italy	Tuscany		115, 118	NA	115, 133	104, 106	136, 145	190	NA	NA	166	272, 278	123	NA
SGU_408	grape	Italy	Tuscany		118	225	133	102, 104	136	190	186	259	159	272	123	302
SGU_415	grape	Italy	Tuscany		118	246	133	NA	139	190	183	247	156, 162	NA	123	NA
SGU_421	grape	Italy	Tuscany		115	246	131, 145	102	133, 139	190	177, 207	247	159, 162	278	123	257
SGU_46	grape	Italy	Tuscany		118	255	155	108	139	190	227	262	169	287	123	305
SGU_48	grape	Italy	Tuscany		115	255	149	102	133, 139	190	221	262, 268	156	278	123	290, 314
SGU_48_Filigried	grape	Italy	Tuscany		115	234, 255	151	94	133, 139	190	221	262, 268	156	292	123	296
SGU_52	grape	Italy	Tuscany		109, 115	225, 246	125, 141	102	133, 136	190	183	271	156	278, 289	123	290
SGU_57	grape	Italy	Tuscany		115	NA	NA	102	136, 145	196, 212	NA	223	NA	28	123	299
SgU_89	grape	Italy	Tuscany		115	NA	NA	102	136	190, 198	NA	235, 241	NA	278	123	299
SGU_90	grape	Italy	Tuscany		115, 118	237, 243	115, 183	98, 102	136	192, 200	227, 233	247	156	278	117, 123	287, 299
Sgu_90_num615	grape	Italy	Tuscany		118	237	135	102, 104	136	190	233	247	156	272	123	302
Sgu_90_num666	grape	Italy	Tuscany		277	NA	185	104	136	198	156	NA	NA	115	123	299
Sgu165_35D	grape	Italy	Tuscany		118	237	133	102, 104	136	198	224	247	156	272	123	302
Sgu165_40B	grape	Italy	Tuscany		94	NA	117	100, 102	136	190	233	247	NA	295	123	305
Sgu25_sel	grape	Italy	Tuscany		NA	NA	NA	NA	136, 145	190, 200	165	NA	NA	NA	123	299
Sgu25-2-2A	grape	Italy	Tuscany		118	246	133	102, 104	136, 145	NA	NA	NA	NA	272	123	302
Sgu483	grape	Italy	Tuscany		112	NA	NA	94, 102	NA	NA	NA	256	NA	266, 247	126, 147, 150	266
Sgu847	grape	Italy	Tuscany		115	NA	NA	NA	136, 145	NA	NA	244, 256	NA	289, 292	NA	NA
Sgu855	grape	Italy	Tuscany		115, 118	246	133, 159	94, 104	136	212, 214	227	268, 274	156	292	123, 144	NA
SK1	laboratory				112	NA	NA	98	NA	NA	NA	302	NA	305	15	254
SSYI-SSYI_405_HII	NA				115	234	137	100, 102	124	206	233	268	166	323	126	299
SW180					118	NA	NA	106	136,145	NA	NA	NA	NA	NA	NA	NA
t2_clone_2	laboratory				118	300	113	98	133	190	195	232	166	305	126	254
T1_NIHS	laboratory				115	NA	167, 171	94, 104	136, 145	NA	NA	NA	166	272, 292	126	296, 302
T2_NIHS	laboratory				115	NA	171	104	145	NA	NA	NA	166	292	126	302
TJY58	fermentation	Tajikistan	Yaghonob valley		106, 118, 130	243	113, 117	104	124, 127, 133	188, 216	221, 230, 316	253, 371, 314	162	257, 326	126	218, 308, 314
ts9-_1A_high	laboratory				118	255	133	102, 104	136, 145	190	230	247	162	272	123	302
TY08	fermentation	Tajikistan	Yaghonob valley		103, 109	361	137, 167	98	142, 160	190, 194	114, 227	274	162, 202	335	111	245, 257, 272
TY19	fermentation	Tajikistan	Yaghonob valley		106, 109	430	113	98	124, 163	188, 192	171, 180	256, 259	199, 202	305, 353	111, 132	260, 272
UWOPS83-787.3	fruit	Bahamas	Great Inagua Island	Liti_et_al.2009	277, 295, 306	NA	113, 133	96, 102	124, 127	184, 190	159, 165, 189	NA	169, 190	103, 115	123, 126	254, 257
UWOPS05-217.3	Nectar, Bertram palm	Malaysia	Telok Senangin	Liti_et_al.2009	103	NA	NA	88	NA	NA	NA	NA	NA	254	126	NA
UWOPS05-227.2	Trigona spp (Stingless bee) collected near Bertam palm Flowe	Malaysia	Telok Senangin	Liti_et_al.2009	103	NA	NA	100	133	190	NA	262	NA	288	NA	264
UWOPS87-2421	Cladodoe, Opuntia megacantha	Hawaii	Maui	Liti_et_al.2009	109	NA	NA	NA	124	176	NA	247	NA	272	126	NA
VS_291	wine	Italy	Tuscany		94, 109	225, 267	117, 133	102, 106	142, 145	188, 202	177, 201	247, 253	159, 162	295	120, 123	287, 305
W303	laboratory				103	NA	NA	100	133	NA	NA	262	NA	289	126	263
W303_wt	laboratory				115	234	167, 169	94	124	204	230, 233	268	166	292	126	296
Y55	laboratory				118	NA	NA	98	NA	NA	NA	302	NA	305	126	254
YA5_28B	human feces	Italy	Tuscany		118, 121	NA	NA	90, 106	118, 124	200, 204	NA	302, 311	NA	266, 272	123, 144	NA
YA5_28C	human feces	Italy	Tuscany		NA	NA	113, 115	90, 106	118, 124	182, 200, 204	147, 162, 168	NA	NA	NA	132, 144	266, 281, 299
YA5_28D	human feces	Italy	Tuscany		118	NA	NA	NA	NA	NA	NA	256, 302	NA	275	144	NA
YB8_30B	human feces	Italy	Tuscany		118	NA	NA	102	133	216	NA	247	NA	292	123	302
YB8_30C	human feces	Italy	Tuscany		118	246	133	104, 106	133	218	213	241	162	272	123	302
YB8_40A	human feces	Italy	Tuscany		115, 118	NA	NA	90, 106	NA	192, 202	NA	NA	156, 169	266, 275	123, 132, 144	NA
YB8_40D	human feces	Italy	Tuscany		100	NA	111	90, 92	NA	NA	NA	NA	NA	NA	123, 132, 144	325
YH1_28A	human feces	Italy	Tuscany		306	NA	113	100	124	188	165	NA	NA	112	150	254
YJM975	clinic	Italy	Bergamo	Liti_et_al.2009	277	NA	143	104	133	190	159	NA	175	115	123	257
YJM978	clinic	Italy	Bergamo	Liti_et_al.2009	115	NA	NA	102	139	214	NA	247	NA	278	123	206
YJM981	clinic	Italy	Bergamo	Liti_et_al.2009	115	NA	NA	102	133	190	NA	253	NA	278	123	305
YllC17_E5	wine				103	NA	133	102	133	190	NA	NA	159	289	126	266
YNN-282	laboratory				118	255	137	NA	142	190	183	271	166	272	123	NA
YP4_40_C	human feces	Italy	Tuscany		274, 277	NA	113, 151	90, 108	124	190, 204	156, 168	NA	162	118, 136	132, 144	269, 299
YP4_40_D	human feces	Italy	Tuscany		118	NA	NA	90, 106	124	NA	NA	253	NA	266	132, 144	266, 299
YPS128	soil	USA	Pennsylvania	Liti_et_al.2009	103, 115	NA	NA	88, 102	NA	NA	NA	244	NA	254, 289	123, 126	254, 263
YPS606	tree	USA	Pennsylvania	Liti_et_al.2009	103	NA	113	102	133	190	NA	NA	162	289	126	266
YS2	bakery	Australia			115, 118	NA	135	94, 104	154	190	248	274	159, 162	272, 292	126	296, 302
YS4	bakery	the Netherlands			103	NA	NA	100	133	NA	NA	262	NA	NA	NA	266
prep1_isolate	commercial strain for grape must fermentation	Italy			103,109	303,255	115,129	104,110	133	188,212	204,230	250,265	159, 162	278,323	123,126	302,305
prep2_isolate	commercial strain for grape must fermentation	Italy			100,109	246,303	117,159	104,112	133	188	201,204	250	159, 162	278,323	120, 123	275,278
